# Supplementary material for: Heart Rate Variability in Subjects with Severe Allergic Background Undergoing COVID-19 Vaccination
Source: Vaccines (Basel). 2023 Mar 1;11(3):567. doi: 10.3390/vaccines11030567 (PMC10051914; doi:10.3390/vaccines11030567)
Supplement: Supplementary file 1 [file vaccines-11-00567-s001.zip]

Archive with 1 entries (1 files):
- vaccines-2185344-supplementary.pdf
